# Supplementary material for: Informed Decision-Making with and for People with Dementia—Efficacy of the PRODECIDE Education Program for Legal Representatives: A Randomized Controlled Trial (PRODECIDE-RCT) and Process Evaluation
Source: Geriatrics (Basel). 2024 May 9;9(3):60. doi: 10.3390/geriatrics9030060 (PMC11130972; doi:10.3390/geriatrics9030060)
Supplement: Supplementary file 1 [file geriatrics-09-00060-s001.zip]

Archive with 2 entries (2 files):
- PRODECIDE-RCT_Supplement 1_process evaluation.pdf
- PRODECIDE-RCT_Supplement 2_knowledge test.pdf
